# Supplementary material for: Alix is required for activity-dependent bulk endocytosis at brain synapses
Source: PLoS Biol. 2022 Jun 3;20(6):e3001659. doi: 10.1371/journal.pbio.3001659 (PMC9200306; doi:10.1371/journal.pbio.3001659)
Supplement: S1 Data — Each excel sheet corresponds to 1 single panel and contains conditions, number of repeat, raw numbers, average, standard deviation, and statistical analyses. (XLSX) [file pbio.3001659.s012.xlsx]

## Sheet: Fig. 1B
Band intensity	Alix	Synapto.	PSD95		ANOVA summary
Exp1	1.48415	1.72294	1.01536		F	5.356
Exp2	1.49632	1.79625	0.963968		P value	0.0294
Exp3	2.49498	1.09571	1.01701		P value summary	*
Exp4	2.80999	0.934043	1.01		Significant diff. among means (P < 0.05)?	Yes
					R squared	0.5434
Summary table	Alix	Synapto.	PSD95		Brown-Forsythe test
Mean	2.071	1.387	1.002		F (DFn, DFd)	32.16 (2, 9)
Std. Deviation	0.6833	0.436	0.02526		P value	<0.0001
Std. Error of Mean	0.3416	0.218	0.01263		P value summary	****
Lower 95% CI of mean	0.9841	0.6934	0.9614		Are SDs significantly different (P < 0.05)?	Yes
Upper 95% CI of mean	3.159	2.081	1.042		Bartlett's test
					Bartlett's statistic (corrected)	13.65
					P value	0.0011
					P value summary	**
					Are SDs significantly different (P < 0.05)?	Yes
					ANOVA table	SS	DF	MS	F (DFn, DFd)	P value
					Treatment (between columns)	2.348	2	1.174	F (2, 9) = 5.356	P=0.0294
					Residual (within columns)	1.973	9	0.2192
					Total	4.321	11
					Data summary
					Number of treatments (columns)	3
					Number of values (total)	12
					Holm-Šídák's multiple comparisons test
						Mean Diff.	Below threshold?	Summary	Adjusted P Value
					PSD95 vs. Alix	-1.07	Yes	*	0.0205
					PSD95 vs. Synapto.	-0.3856	No	ns	0.274
					Test details	Mean 1	Mean 2	Mean Diff.	SE of diff.	n1	n2	t	DF
					PSD95 vs. Alix	1.002	2.071	-1.07	0.3311	4	4	3.231	9
					PSD95 vs. Synapto.	1.002	1.387	-0.3856	0.3311	4	4	1.165	9

## Sheet: Fig. 1D
Fluorescence intensity (ratio to peak value)
Time (h:mm:ss)	Syp-pH																									mChe-Alix
	Synapse1	Synapse2	Synapse3	Synapse4	Synapse5	Synapse6	Synapse7	Synapse8	Synapse9	Synapse10	Synapse11	Synapse12	Synapse13	Synapse14	Synapse15	Synapse16	Synapse17	Synapse18	Synapse19	Synapse20	Synapse21	Synapse22	Synapse23	Synapse24	Synapse25	Synapse1	Synapse2	Synapse3	Synapse4	Synapse5	Synapse6	Synapse7	Synapse8	Synapse9	Synapse10	Synapse11	Synapse12	Synapse13	Synapse14	Synapse15	Synapse16
0:00:00	0.13339	0.0818023	0.203718	0.318475	0.225418	0.0844137	0.135802	0.182703	0.111958	0.325563	0.172773	0.320704	0.102763	0.407098	0.300426	0.106538	0.0126183	0.00732993	0.0890932	0.0844063	0.220719	0.339557	0.144517	0.589086	0.0566694	0.266642	0.541273	0.260725	0.444416	0.3605	0.225776	0.500111	0.613206	0.334477	0.48962	0.346619	0.427287	0.397339	0.351384	0.211776	0.490577
0:20:00	0.17973	0.121197	0.268244	0.333827	0.30272	0.100278	0.223066	0.288149	0.202814	0.407839	0.233351	0.361254	0.150798	0.454664	0.323728	0.167901	0.0613565	0.100725	0.17501	0.234939	0.279717	0.494399	0.201615	0.568514	0.109978	0.198387	0.329042	0.248165	0.446383	0.503375	0.150549	0.433828	0.464663	0.322187	0.250125	0.527678	0.442685	0.380427	0.24063	0.224223	0.453455
0:40:00	0.0957207	0.0376879	0.152615	0.264892	0.124791	0.0182916	0.106203	0.113645	0.0710238	0.253114	0.173871	0.244158	0.0672497	0.301654	0.219075	0.0360146	0.0120663	0	0.0562474	0.0351296	0.195322	0.23913	0.00495891	0.458513	0.0184262	0.489968	0.339632	0.251319	0.507614	0.46	0.164837	0.536614	0.660671	0.480518	0.296773	0.485948	0.437749	0.417552	0.320942	0.221093	0.523701
1:00:00	0.119651	0.0771549	0.218731	0.307747	0.207845	0.0763038	0.150714	0.219347	0.0916374	0.357559	0.144307	0.227234	0.118731	0.372445	0.28996	0.0903501	0.00843849	0.0424971	0.0973673	0.117628	0.22421	0.313017	0.151176	0.488552	0.0899293	0.329271	0.323019	0.265837	0.438261	0.42175	0.116484	0.357644	0.487409	0.518243	0.464732	0.658661	0.455503	0.314015	0.325685	0.233871	0.464496
1:20:00	0.124381	0.0609978	0.231955	0.298441	0.1841	0.0475937	0.13807	0.242024	0.119773	0.286939	0.13003	0.219158	0.11131	0.362505	0.279076	0.045677	0.0420347	0.0358261	0.0690347	0.0685106	0.201257	0.314751	0.0930859	0.45791	0.0620582	0.36321	0.362268	0.389049	0.574175	0.59275	0.135787	0.388827	0.474991	0.453844	0.395698	0.593425	0.478636	0.457358	0.38198	0.202939	0.523701
1:40:00	0.12866	0.0761746	0.265162	0.280066	0.195293	0.0584266	0.147199	0.255734	0.107268	0.242258	0.131787	0.23488	0.141059	0.348105	0.256471	0.0524533	0.0589117	0.0230604	0.0727957	0.125099	0.286263	0.307015	0.114622	0.453693	0.0618264	0.535908	0.505763	0.383775	0.520876	0.5445	0.176287	0.299564	0.47151	0.420882	0.458104	0.514052	0.432886	0.439621	0.378002	0.225217	0.335998
2:00:00	0.101351	0.0831094	0.274408	0.265544	0.157531	0.049192	0.1857	0.216912	0.0916374	0.251857	0.104815	0.208419	0.0992513	0.341416	0.260448	0.073033	0.0252366	0.0106243	0.0579189	0.100302	0.219148	0.283276	0.144233	0.435359	0.0530189	0.287455	0.618316	0.22859	0.45882	0.528875	0.146291	0.411808	0.531159	0.411927	0.274012	0.261114	0.393841	0.423946	0.317424	0.206363	0.417095
2:20:00	0.997748	1.00824	0.460927	1	1	1	1	0.77335	1	0.980688	1	0.796478	1	1	1	1	1	0.694778	0.97359	1	1	0.982795	0.805327	1	1	1	0.93116	0.724974	0.477665	1	1	0.799675	1	1	0.664707	1	0.676072	1	1	0.689166	1
2:40:00	0.923198	1	1	0.875645	0.877301	0.962943	0.834656	1	0.588804	0.924351	0.916667	1	0.960578	0.840673	0.928417	0.82708	0.300079	1	0.901128	0.84605	0.880869	1	1	0.985798	0.534129	0.806675	0.984841	0.951172	0.670051	0.46775	0.722937	1	0.527098	0.75412	1	0.0749446	0.971784	0.455605	0.70644	1	0.478964
3:00:00	1	0.97502	0.638994	0.831427	0.801464	0.856923	0.821331	0.966944	0.536245	1	0.785055	0.691924	0.898761	0.724266	0.680318	0.678755	0.210647	0.595948	1	0.555317	0.720719	0.785409	0.604562	0.98313	0.256229	0.714232	1	1	1	0.31	0.866389	0.946871	0.526633	0.769744	0.508629	0.234713	1	0.346086	0.253633	0.876418	0.498382
3:20:00	0.973986	0.893181	0.581129	0.736352	0.82751	0.839579	0.845487	0.849584	0.50889	0.61513	0.627131	0.704897	0.832174	0.796544	0.645643	0.615761	0.18683	0.4986	1.08725	0.523526	0.758771	0.746332	0.614055	0.84085	0.371885	0.616726	0.997197	0.914469	0.909454	0.46	0.634179	1.01049	0.504932	0.672383	0.168334	0.102197	1.06608	0.415696	0.370506	0.667919	0.372168
3:40:00	0.863851	0.824922	0.52764	0.748681	1.33933	0.900846	0.77064	0.853043	0.469324	0.480402	0.571473	0.912973	0.752402	0.774155	0.587316	0.430041	0.187539	0.71158	0.954283	0.428151	0.724559	0.663244	0.437659	0.907815	0.327558	0.570036	0.843526	1.22935	0.765355	0.461125	0.245553	0.999704	0.463154	0.604554	0.118309	0.00068131	0.813614	0.12375	0.242007	0.593276	0.659052
4:00:00	0.844088	0.81363	0.494929	0.918321	0.748431	1.10052	0.691994	0.738501	0.407679	0.402697	0.495519	0.608591	0.745312	0.676328	0.553827	0.35751	0.207808	0.549415	0.959465	0.446113	0.650463	0.647239	0.452678	0.926149	0.29511	0.495968	0.627142	1.30934	0.789086	0.301125	0.191427	0.909111	0.626204	0.535201	0.105053	0.130301	0.826138	0.348355	0.169956	0.67219	0.362269
4:20:00	0.78705	0.663568	0.38795	0.717089	0.659728	0.946901	0.646689	0.584241	0.485444	0.411382	0.531277	0.602577	0.534751	0.616871	0.568688	0.390388	0.245347	0.460468	0.811283	0.339135	0.479839	0.506802	0.363417	0.837838	0.196489	0.380836	0.844045	0.785167	0.980013	0.426125	0.299016	0.970812	0.959847	0.485663	0.185093	0.163516	0.718359	0.720945	0.289735	0.741751	0.47135
4:40:00	0.683164	0.671629	0.401273	0.605358	0.570397	0.701948	0.522171	0.603075	0.354338	0.367158	0.473247	0.544845	0.479428	0.704013	0.51043	0.423893	0.134937	0.329435	0.668282	0.237721	0.441787	0.489064	0.391754	0.819849	0.235891	0.307519	0.846849	0.939373	0.936548	0.266125	0.138342	0.804626	0.795869	0.468705	0.110555	0.152955	0.849344	0.491802	0.187701	0.780343	0.46621
5:00:00	0.521002	0.628531	0.366276	0.562444	0.467155	0.614574	0.52115	0.679821	0.382083	0.354931	0.420357	0.495962	0.551249	0.616407	0.424196	0.339064	0.0910883	0.369708	0.559799	0.1646	0.352941	0.413177	0.308586	0.721811	0.309538	0.456591	0.783096	0.987929	0.801713	0.35775	0.0681302	0.760585	0.750377	0.474993	0.171211	0.037813	0.72882	0.208518	0.161695	0.801628	0.653151
5:20:00	0.58384	0.644035	0.389242	0.562444	0.486715	0.529332	0.471989	0.478924	0.287026	0.348417	0.363337	0.47457	0.529716	0.460331	0.325891	0.26829	0.144085	0.311481	0.521855	0.205611	0.33121	0.42558	0.309153	0.616285	0.201877	0.784174	0.604922	0.868305	0.815546	0.20325	0.0950038	0.862706	0.632819	0.735829	0.113307	0.0369613	0.749153	0.352377	0.136607	0.665267	0.444127
5:40:00	0.651633	0.604023	0.373832	0.519471	0.502092	0.598828	0.528691	0.514798	0.267487	0.527711	0.29226	0.562027	0.555688	0.422427	0.347589	0.273309	0.170662	0.297974	0.582031	0.210539	0.415779	0.452254	0.394871	0.696592	0.257272	0.459966	0.544492	1.09521	0.633376	0.248375	0.346518	0.774403	0.768481	0.622845	0.168959	0.147675	0.694489	0.373105	0.153587	0.795073	0.887493
6:00:00	0.609347	0.52734	0.338437	0.529251	0.469561	0.569348	0.558687	0.49827	0.237495	0.447492	0.315718	0.527663	0.461737	0.512821	0.282495	0.242565	0.130757	0.263219	0.547179	0.237403	0.351021	0.476527	0.309153	0.670253	0.230734	0.28258	0.714879	1.11555	0.824302	0.186125	0.190954	0.841129	0.901126	0.500905	0.186843	0.146142	0.717106	0.390946	0.135383	0.749926	0.770036
6:20:00	0.49375	0.452981	0.316862	0.556102	0.444038	0.495945	0.481118	0.357591	0.31653	0.446463	0.291689	0.482216	0.511827	0.500465	0.29896	0.211946	0.0981861	0.270549	0.6229	0.251868	0.524786	0.436917	0.30221	0.582975	0.283521	0.583349	0.642405	1.12468	0.497208	0.7645	0.240159	0.865071	0.570964	0.610936	0.178464	0.155169	0.676809	0.449624	0.304574	0.708978	0.819912
6:40:00	0.549043	0.538813	0.343309	0.551894	0.42908	0.533831	0.512815	0.4287	0.296112	0.642898	0.324284	0.434107	0.449944	0.540041	0.326798	0.316727	0.11317	0.286608	0.640368	0.201319	0.48752	0.453988	0.287759	0.685144	0.247711	0.504969	0.446683	0.966179	0.627728	0.53275	0.346045	0.916574	0.591505	0.444508	0.235618	0.115824	0.724547	0.415696	0.186171	0.503903	0.810394
7:00:00	0.643919	0.457338	0.317757	0.554798	0.374268	0.533535	0.512361	0.432159	0.153673	0.473889	0.336408	0.549485	0.459948	0.544593	0.324356	0.435061	0.0788643	0.297974	0.61028	0.192895	0.412288	0.516938	0.299093	0.777328	0.192606	0.642603	0.564427	0.878691	0.455457	0.347875	0.296556	0.888716	0.630266	0.393827	0.213982	0.156702	0.734419	0.315871	0.206058	0.475144	0.649914
7:20:00	0.813851	0.456539	0.365878	0.623555	0.453347	0.552537	0.576605	0.442537	0.187573	0.372757	0.382095	0.546048	0.504472	0.620216	0.28096	0.413352	0.0914826	0.27969	0.727706	0.235654	0.447286	0.477727	0.409323	0.785419	0.272743	0.357585	0.423632	0.603447	0.449239	0.161125	0.286809	0.979384	0.684461	0.347623	0.156203	0.170329	0.591646	0.298443	0.15374	0.523236	0.352941
7:40:00	0.141892	0.186697	0.17061	0.239464	0.174791	0.13917	0.131549	0.0740551	0.03644	0.253914	0.0950624	0.159966	0.0724177	0.281587	0.178609	0.203539	-0.0655363	0.00181189	0.0817384	0.0653314	0.153255	0.180848	0.040238	0.407385	0.0484413	0.369961	0.424982	0.485455	0.0321066	0.204375	0.314913	0.691643	0.716375	0.525007	0.106678	0.216488	0.152203	0.0329999	0.0536944	0.447268	0.172473
8:00:00	0.0976351	0.0586014	0.215649	0.198684	0.206904	0.0655301	0.0594806	0.142473	0.0335092	0.0940464	0.0435776	0.126031	0.0539323	0.218878	0.174004	0.0786799	-0.0339905	0.027096	0.0487254	0.0317914	0.0896317	0.230061	0.101445	0.380272	0.0564376	0.303394	0.596719	0.550759	0.323477	0.13775	0.313304	0.83943	0.732854	0.503382	0.150575	0.108159	0.420436	0.428999	0.300444	0.537156	0.472111
8:20:00	0.0863739	0.0608525	0.197156	0.191571	0.197176	0.0707986	0.0577228	0.103652	0.0156311	0.0722203	0.0369004	0.183677	0.0530047	0.215533	0.164376	0.0430418	-0.0402997	0.00477681	0.078061	0.0123987	0.104032	0.215257	0.114622	0.38294	0.0293777	0.293268	0.452186	0.361046	0.51802	0.276625	0.288891	0.820365	0.978415	0.482233	0.24062	0.183955	0.577575	0.515623	0.359645	0.501436	0.550733
8:40:00	0.106137	0.0681141	0.202824	0.177286	0.197176	0.0694962	0.0844296	0.163997	0.0200273	0.0889041	0.0459058	0.158076	0.0677798	0.235414	0.188865	0.0670097	0.0119085	0.00625927	0.0888425	-0.0052456	0.0823006	0.264471	0.109663	0.407041	0.0358095	0.174948	0.411691	0.348975	0.463642	0.231125	0.188399	0.59935	0.988743	0.639802	0.333542	0.256685	0.536025	0.455605	0.273979	0.447783	0.677708
9:00:00	0.0893581	0.0642292	0.19318	0.17047	0.255753	0.0776653	0.0597641	0.127611	0	0.0813621	0.0306625	0.170361	0.0742066	0.230398	0.182655	0.0535826	-0.0406151	0.0260254	0.117426	0.022254	0.0907663	0.236596	0.147351	0.470993	0.0494843	0.273392	0.562143	0.374585	0.61986	0.201125	0.23978	0.576073	0.678775	0.571592	0.252376	0.344405	0.586784	0.534392	0.418235	0.428156	0.616029
9:20:00	0.107658	0.0732699	0.215252	0.159682	0.226464	0.0655301	0.0741098	0.152723	0.00830403	0.0990744	0.0285099	0.160825	0.0824886	0.257711	0.192563	0.0953696	-0.0423502	-0.0061769	0.078061	0.0134319	0.069122	0.195652	0.173845	0.477104	0.0270599	0.360773	0.474821	0.464466	0.436231	0.3955	0.240916	0.454149	0.572473	0.607507	0.397949	0.283086	0.479667	0.543055	0.37586	0.391479	0.345898
9:40:00	0.124381	0.0690945	0.188706	0.16312	0.230126	0.0707986	0.0554547	0.150416	-0.0094764	0.0533653	0.0133105	0.160395	0.0606904	0.269695	0.194795	0.0161877	-0.0395899	-0.0094713	0.119682	0.024082	0.0683365	0.206322	0.111505	0.495782	0.0458918	0.278267	0.581456	0.534772	0.481916	0.42	0.214421	0.431168	0.772078	0.517767	0.344047	0.242889	0.44821	0.557698	0.287594	0.38393	0.42471
10:00:00	0.103885	0.0682594	0.182044	0.156778	0.27249	0.0802699	0.052166	0.122998	-0.0117233	0.0518798	0.0158144	0.161512	0.0539323	0.271739	0.21147	-0.0105408	-0.0329653	-0.0362379	0.114083	0.0254332	0.0775877	0.187917	0.132899	0.490102	0.039402	0.313332	0.482712	0.535751	0.461041	0.258875	0.205999	0.447573	0.643147	0.596932	0.190095	0.17101	0.450862	0.53532	0.404467	0.364965	0.359604
10:20:00	0.0926239	0.0742502	0.207695	0.160453	0.240795	0.0742319	0.0640168	0.120692	0.00087925	0.101588	0.0369004	0.149313	0.0435964	0.222594	0.210842	-0.0082821	-0.0294164	-0.031461	0.119265	0.0233667	0.0807296	0.232329	0.132899	0.510329	0.0497161	0.398275	0.412522	0.466913	0.348858	0.38775	0.105129	0.306732	0.539515	0.377632	0.158954	0.122637	0.452188	0.45282	0.287594	0.396229	0.355416
10:40:00	0.0963401	0.0648827	0.209485	0.17782	0.276151	0.0676612	0.0720685	0.132735	0.0173896	0.0757628	0.044544	0.165722	0.0492281	0.23495	0.200028	-0.017819	-0.0279968	-0.0307198	0.0880903	-0.0077094	0.0644091	0.191518	0.141683	0.470219	0.0448488	0.249953	0.380231	0.380403	0.286231	0.1345	0.134557	0.411143	0.479633	0.368772	0.10005	0.0514393	0.432886	0.395586	0.332415	0.404073	0.29012
11:00:00	0.101351	0.0796965	0.219626	0.138818	0.28546	0.0641686	0.0778521	0.107623	-0.0056663	0.0843332	0.0380425	0.148883	0.0653283	0.234485	0.187609	-0.0469319	-0.0315457	-0.0022237	0.0850815	-0.0151804	0.0542852	0.192585	0.144233	0.468239	0.0337235	0.278455	0.306406	0.427764	0.263135	0.196125	0.10352	0.425626	0.499826	0.354387	0.157329	0.180889	0.245248	0.177374	0.284228	0.368095	0.413859
11:20:00	0.0995496	0.0627405	0.184231	0.165432	0.308159	0.0647014	0.0604445	0.121204	-0.0052755	0.0858188	0.0351432	0.126375	0.0824223	0.231141	0.192842	-0.0463044	-0.0368297	0.0105419	0.0631007	-0.0216182	0.0476523	0.181915	0.106404	0.493803	0.029088	0.351584	0.310975	0.429939	0.107741	0.198875	0.129069	0.391487	0.383196	0.33743	0.119435	0.131664	0.291734	0.176034	0.409209	0.359221	0.358652
11:40:00	0.0961149	0.0752306	0.198847	0.180487	0.312448	0.0655301	0.0481402	0.146957	0.0555881	0.0803337	0.0349675	0.157732	0.0547936	0.24201	0.185167	-0.0116702	-0.0367508	-0.0263548	0.0501463	-0.0101733	0.112934	0.216991	0.17257	0.475899	0.035288	0.169886	0.373793	0.393888	0.0885152	0.17275	0.218679	0.323801	0.372287	0.281509	0.105053	0.237609	0.294681	0.0714654	0.122992	0.309471	0.275652
12:00:00	0.108108	0.0769733	0.178067	0.163061	0.314749	0.079678	0.0523928	0.155413	0.0069363	0.119872	0.0492005	0.135911	0.0848075	0.247677	0.185097	-0.0022588	-0.0410095	-0.0022237	0.0556623	-0.027897	0.0911154	0.217525	0.129073	0.467034	0.0429945	0.232515	0.455924	0.286608	0.0862944	0.211125	0.235901	0.269268	0.37809	0.327713	0.130065	0.0371317	0.239649	0.0774466	0.150222	0.443512	0.283457

## Sheet: Fig. 1E
Number of synapses	Active	Recruiting Alix
Exp1	12	9
Exp2	13	11
Summary table	Active	Recruiting Alix
Mean	12.5	10
Std. Deviation	0.7071	1.414
Std. Error of Mean	0.5	1
Lower 95% CI of mean	6.147	-2.706
Upper 95% CI of mean	18.85	22.71

## Sheet: Fig. 1G
Fluorescence intensity (normalized)	No stim	Stim			Unpaired t test
Neuron1	2.39049	5.70636			Unpaired t test
Neuron2	1.72141	5.11188			P value	0.0017
Neuron3	2.06734	5.78328			P value summary	**
Neuron4	1.14903	1.34876			Significantly different (P < 0.05)?	Yes
Neuron5	1.90232	2.61499			One- or two-tailed P value?	Two-tailed
Neuron6	2.26374	2.26374			t, df	t=3.581, df=22
Neuron7	1.45698	2.65308			How big is the difference?
Neuron8	1.25643	2.53813			Mean of Stim	1.636
Neuron9	1.24188	2.20001			Mean of No stim	3.268
Neuron10	1.21937	1.8036			Difference between means ± SEM	1.633 ± 0.4559
Neuron11	1.42363	3.9151			95% confidence interval	0.6871 to 2.578
Neuron12	1.53436	3.27819			R squared (eta squared)	0.3683
					F test to compare variances
Summary table	No stim	Stim			F, DFn, Dfd	12.54, 11, 11
Mean	1.636	3.268			P value	0.0002
Std. Deviation	0.4291	1.52			P value summary	***
Std. Error of Mean	0.1239	0.4387			Significantly different (P < 0.05)?	Yes
Lower 95% CI of mean	1.363	2.303
Upper 95% CI of mean	1.908	4.234
Shapiro-Wilk normality test
W	0.904	0.8845
P value	0.1784	0.1002
Passed normality test (alpha=0.05)?	Yes	Yes
P value summary	ns	ns

## Sheet: Fig. 1I
Distance (nm)	Synapsin	PSD95			Unpaired t test
Exp1	165.6	279.468			Unpaired t test
Exp2	104.662	435.477			P value	0.0019
Exp3	158.348	320.834			P value summary	**
Exp4	89.0886	517.32			Significantly different (P < 0.05)?	Yes
Exp5	200.378	601.181			One- or two-tailed P value?	Two-tailed
					t, df	t=4.543, df=8
Summary table	Synapsin	PSD95			How big is the difference?
Mean	143.6	430.9			Mean of Synapsin	143.6
Std. Deviation	45.86	133.7			Mean of PSD95	430.9
Std. Error of Mean	20.51	59.8			Difference between means ± SEM	287.2 ± 63.22
Lower 95% CI of mean	86.67	264.8			95% confidence interval	141.4 to 433.0
Upper 95% CI of mean	200.6	596.9			R squared (eta squared)	0.7207
Shapiro-Wilk normality test					F test to compare variances
W	0.9347	0.9541			F, DFn, Dfd	8.503, 4, 4
P value	0.6286	0.7666			P value	0.0618
Passed normality test (alpha=0.05)?	Yes	Yes			P value summary	ns
P value summary	ns	ns			Significantly different (P < 0.05)?	No

## Sheet: Fig. 1J
Pearson coefficient	Perfect colocalization (theorical value)	No colocalization (theorical value)	Synapsin	PSD95		Kruskal-Wallis test
Neuron1	1	0	0.450421	0.248081		P value	<0.0001
Neuron2	1	0	0.464957	0.154616		Exact or approximate P value?	Approximate
Neuron3	1	0	0.38312	0.157028		P value summary	****
Neuron4	1	0	0.506253	0.212735		Do the medians vary signif. (P < 0.05)?	Yes
Neuron5	1	0	0.521612	0.257562		Number of groups	4
Neuron6	1	0	0.699078	0.331815		Kruskal-Wallis statistic	53.23
Neuron7	1	0	0.546353	0.2416		Data summary
Neuron8	1	0	0.393733	0.118648		Number of treatments (columns)	4
Neuron9	1	0	0.416804	0.170386		Number of values (total)	56
Neuron10	1	0	0.413191	0.215208
Neuron11	1	0	0.66181	0.273595
Neuron12	1	0	0.441594	0.232179
Neuron13	1	0	0.639089	0.247562		Dunn's multiple comparisons test
Neuron14	1	0	0.348067	0.142671			Mean rank diff.	Significant?	Summary	Adjusted P Value
						Perfect coloc. vs. Synapsin	14	No	ns	0.1262
						Perfect coloc. vs. PSD95	28	Yes	****	<0.0001
Summary table	Perfect colocalization (theorical value)	No colocalization (theorical value)	Synapsin	PSD95		No coloc. vs. Synapsin	-28	Yes	****	<0.0001
Mean	1	0	0.4919	0.2145		No coloc. vs. PSD95	-14	No	ns	0.1262
Std. Deviation	0	0	0.1097	0.0592		Test details	Mean rank 1	Mean rank 2	Mean rank diff.	n1	n2	Z
Std. Error of Mean	0	0	0.02932	0.01582		Perfect coloc. vs. Synapsin	49.5	35.5	14	14	14	2.307
Lower 95% CI of mean	1	0	0.4285	0.1804		Perfect coloc. vs. PSD95	49.5	21.5	28	14	14	4.615
Upper 95% CI of mean	1	0	0.5552	0.2487		No coloc. vs. Synapsin	7.5	35.5	-28	14	14	4.615
Shapiro-Wilk normality test						No coloc. vs. PSD95	7.5	21.5	-14	14	14	2.307
W			0.9187	0.9603
P value			0.2105	0.7287
Passed normality test (alpha=0.05)?			Yes	Yes
P value summary			ns	ns

## Sheet: Fig. 2B
Fluorescence intensity	GFP-ALG-2 (wt; ns)	GFP-ALG-2 (wt; s)	GFP-ALG-2 (Alix ko; ns)	GFP-ALG-2 (Alix ko; s)		ANOVA summary
Neuron1	1.20577	1.88733	1.46043	2.38423		F	16.92
Neuron2	1.22787	2.41182	1.22173	1.89792		P value	<0.0001
Neuron3	1.55941	2.04123	1.37056	1.72496		P value summary	****
Neuron4	1.68758	2.6715	1.33419	2.56517		Significant diff. among means (P < 0.05)?	Yes
Neuron5	1.65846	2.83307	1.31922	1.24585		R squared	0.5192
Neuron6	1.72099	2.17901	1.77807	1.24625		Brown-Forsythe test
Neuron7	0.832429	2.46851	0.414676	1.20531		F (DFn, DFd)	2.179 (3, 47)
Neuron8		1.85399	1.3517	2.17311		P value	0.103
Neuron9		2.29391	1.34004	2.09126		P value summary	ns
Neuron10		1.8043	1.42798	2.13309		Are SDs significantly different (P < 0.05)?	No
Neuron11			1.64242	2.7317		Bartlett's test
Neuron12			1.36848	2.02257		Bartlett's statistic (corrected)	4.816
Neuron13			1.39568	1.88237		P value	0.1857
Neuron14			1.5005	2.12983		P value summary	ns
Neuron15			1.38992	2.37447		Are SDs significantly different (P < 0.05)?	No
Neuron16			1.52571	2.40722		ANOVA table	SS	DF	MS	F (DFn, DFd)	P value
Neuron17			1.38432	2.72962		Treatment (between columns)	7.299	3	2.433	F (3, 47) = 16.92	P<0.0001
						Residual (within columns)	6.759	47	0.1438
						Total	14.06	50
Summary table	GFP-ALG-2 (wt; ns)	GFP-ALG-2 (wt; s)	GFP-ALG-2 (Alix ko; ns)	GFP-ALG-2 (Alix ko; s)		Tukey's multiple comparisons test
Mean	1.413	2.244	1.366	2.056			Mean Diff.	95.00% CI of diff.	Below threshold?	Summary	Adjusted P Value
Std. Deviation	0.3332	0.3542	0.2777	0.4828		ALG-2 WT NS vs. ALG-2 WT S	-0.8313	-1.329 to -0.3335	Yes	***	0.0003	A-B
Std. Error of Mean	0.1259	0.112	0.06736	0.1171		ALG-2 KO NS vs. ALG-2 KO S	-0.6894	-1.036 to -0.3429	Yes	****	<0.0001	C-D
Lower 95% CI of mean	1.105	1.991	1.223	1.807		Test details	Mean 1	Mean 2	Mean Diff.	SE of diff.	n1	n2	q	DF
Upper 95% CI of mean	1.721	2.498	1.509	2.304		ALG-2 WT NS vs. ALG-2 WT S	1.413	2.244	-0.8313	0.1869	7	10	6.29	47
Shapiro-Wilk normality test						ALG-2 KO NS vs. ALG-2 KO S	1.366	2.056	-0.6894	0.1301	17	17	7.495	47
W	0.868	0.9469	0.7008	0.9236
P value	0.1782	0.6316	0.0001	0.1699
Passed normality test (alpha=0.05)?	Yes	Yes	No	Yes
P value summary	ns	ns	***	ns

## Sheet: Fig. 2C
Fluorescence intensity	Alg2_D_Ca (wt;ns)	Alg2_D_Ca (wt;s)		Unpaired t test
Neuron1	1.19176	1.13874		P value	0.1649
Neuron2	1.54314	0.715361		P value summary	ns
Neuron3	1.49369	1.5341		Significantly different (P < 0.05)?	No
Neuron4	1.52084	1.63415		One- or two-tailed P value?	Two-tailed
Neuron5	1.26788	0.758513		t, df	t=1.455, df=16
Neuron6	1.21639	1.31211		How big is the difference?
Neuron7	1.00853			Mean Alg2_D_Ca (wt,ns)	1.375
Neuron8	1.52557			Mean Alg2_D_Ca (wt,s)	1.182
Neuron9	1.26645			Difference between means ± SEM	-0.1926 ± 0.1324
Neuron10	1.37805			95% confidence interval	-0.4732 to 0.08797
Neuron11	1.63803			R squared (eta squared)	0.1169
Neuron12	1.44719			F test to compare variances
				F, DFn, Dfd	4.343, 5, 11
Data summary	Alg2_D_Ca (wt;ns)	Alg2_D_Ca (wt;s)		P value	0.0398
Mean	1.375	1.182		P value summary	*
Std. Deviation	0.1851	0.3858		Significantly different (P < 0.05)?	Yes
Std. Error of Mean	0.05344	0.1575
Lower 95% CI of mean	1.257	0.7773
Upper 95% CI of mean	1.492	1.587
Shapiro-Wilk normality test
W	0.9465	0.9117
P value	0.5872	0.4478
Passed normality test (alpha=0.05)?	Yes	Yes
P value summary	ns	ns

## Sheet: Fig. 2D
Fluorescence intensity	Alix_D_Alg2 (Alix ko;ns)	Alix_D_Alg2 (Alix ko;s)		Unpaired t test
Neuron1	1.66515	1.57944		P value	0.5209
Neuron2	1.52466	1.41042		P value summary	ns
Neuron3	1.43651	1.34519		Significantly different (P < 0.05)?	No
Neuron4	1.67855	1.47264		One- or two-tailed P value?	Two-tailed
Neuron5	1.7807	0.722181		t, df	t=0.6494, df=31
Neuron6	1.43651	1.33898		How big is the difference?
Neuron7	1.71851	1.30085		Mean Alix_D_Alg2 (Alix ko; ns)	1.544
Neuron8	1.58534	2.04287		Mean Alix_D_Alg2 (Alix ko; s)	1.483
Neuron9	1.4112	1.91615		Difference between means ± SEM	-0.06064 ± 0.09338
Neuron10	1.36765	1.89603		95% confidence interval	-0.2511 to 0.1298
Neuron11	1.83807	1.70561		R squared (eta squared)	0.01342
Neuron12	1.56752	1.55571		F test to compare variances
Neuron13	1.64883	1.36715		F, DFn, Dfd	2.658, 14, 17
Neuron14	1.72302	1.1509		P value	0.0582
Neuron15	1.74507	1.44629		P value summary	ns
Neuron16	1.28251			Significantly different (P < 0.05)?	No
Neuron17	1.26952
Neuron18	1.11264
Data summary	Alix_D_Alg2 (Alix ko;ns)	Alix_D_Alg2 (Alix ko;s)
Mean	1.544	1.483
Std. Deviation	0.202	0.3293
Std. Error of Mean	0.04761	0.08502
Lower 95% CI of mean	1.444	1.301
Upper 95% CI of mean	1.644	1.666
Shapiro-Wilk normality test
W	0.9558	0.9509
P value	0.5222	0.5394
Passed normality test (alpha=0.05)?	Yes	Yes
P value summary	ns	ns

## Sheet: Fig. 2F
Fluorescence intensity	Endo (Alix wt;ns)	Endo (Alix wt;s)	Endo (Alix ko;ns)	Endo (Alix ko;s)		ANOVA summary
Neuron1	1.69743	2.95296	2.00765	2.26879		F	12.52
Neuron2	1.92417	5.65535	2.27106	2.63825		P value	<0.0001
Neuron3	2.02331	3.07918	2.06927	2.55352		P value summary	****
Neuron4	2.01738	2.0505	2.21872	2.62217		Significant diff. among means (P < 0.05)?	Yes
Neuron5	1.63834	5.09252	2.09059	1.99057		R squared	0.429
Neuron6	1.97486	2.93353	2.32645	3.22128		Brown-Forsythe test
Neuron7	1.69724	2.53351	2.86753	3.08269		F (DFn, DFd)	3.928 (3, 50)
Neuron8	1.49622	5.02187	2.12819	2.36451		P value	0.0136
Neuron9	2.07138	3.09539	3.14937	2.61932		P value summary	*
Neuron10	2.6989	2.61719	1.70562	2.85395		Are SDs significantly different (P < 0.05)?	Yes
Neuron11		3.72416	2.2259	2.60622		Bartlett's test
Neuron12		3.04218	3.13768	2.62721		Bartlett's statistic (corrected)	29.6
Neuron13			2.20669	2.58172		P value	<0.0001
Neuron14				3.00938		P value summary	****
Neuron15				2.98649		Are SDs significantly different (P < 0.05)?	Yes
Neuron16				2.12983		ANOVA table	SS	DF	MS	F (DFn, DFd)	P value
Neuron17				2.37447		Treatment (between columns)	14.81	3	4.937	F (3, 50) = 12.52	P<0.0001
Neuron18				2.40722		Residual (within columns)	19.72	50	0.3944
Neuron19				2.72962		Total	34.53	53
						Tukey's multiple comparisons test
Data summary	Endo (Alix wt;ns)	Endo (Alix wt;s)	Endo (Alix ko;ns)	Endo (Alix ko;s)			Mean Diff.	95.00% CI of diff.	Below threshold?	Summary	Adjusted P Value
Mean	1.924	3.483	2.339	2.614		Endo (Alix wt;ns) vs. Endo (Alix wt;s)	-1.559	-2.274 to -0.8447	Yes	****	<0.0001
Std. Deviation	0.3351	1.149	0.4391	0.3219		Endo (Alix ko;ns) vs. Endo (Alix ko;s)	-0.2752	-0.8759 to 0.3255	No	ns	0.6187
Std. Error of Mean	0.106	0.3318	0.1218	0.07384		Test details	Mean 1	Mean 2	Mean Diff.	SE of diff.	n1	n2	q	DF
Lower 95% CI of mean	1.684	2.753	2.073	2.459		Endo Alix wt NS vs. Endo Alix wt S	1.924	3.483	-1.559	0.2689	10	12	8.201	50
Upper 95% CI of mean	2.164	4.213	2.604	2.769		Endo Alix wt NS vs. Alix ko NS	1.924	2.339	-0.4149	0.2641	10	13	2.221	50
						Endo Alix wt NS vs. Endo Alix ko S	1.924	2.614	-0.6901	0.2453	10	19	3.978	50
						Endo Alix wt S vs. Alix ko NS	3.483	2.339	1.144	0.2514	12	13	6.438	50
						Endo Alix wt S vs. Endo Alix ko S	3.483	2.614	0.8691	0.2316	12	19	5.308	50
						Alix ko NS vs. Endo Alix ko S	2.339	2.614	-0.2752	0.226	13	19	1.722	50

[truncated: 41 more sheets: Fig. 2G, Fig. 3A, Fig. 3B, Fig. 3C, Fig. 3D, Fig. 3I, Fig. 3J, Fig. 3K, Fig. 4B, Fig. 4D, Fig. 5B, Fig. 5C, Fig. 5E, Fig. 5F, Fig. 5H, Fig. 5I, Fig. 5K, Fig. 5L, Fig. 5M, Supp. Fig 1A …]
